# Supplementary material for: Levonorgestrel Microneedle Array Patch for Sustained Release Contraception: Formulation, Optimization and In Vivo Characterization
Source: Molecules. 2022 Apr 6;27(7):2349. doi: 10.3390/molecules27072349 (PMC9000369; doi:10.3390/molecules27072349)
Supplement: Supplementary file 1 [file molecules-27-02349-s001.zip]

Archive with 1 entries (1 files):
- molecules-1580493-supplementary.pdf
